# Supplementary material for: Detection and Molecular Characterization of Giardia and Cryptosporidium spp. Circulating in Wild Small Mammals from Portugal
Source: Animals (Basel). 2023 Feb 1;13(3):515. doi: 10.3390/ani13030515 (PMC9913638; doi:10.3390/ani13030515)
Supplement: Supplementary file 1 [file animals-13-00515-s001.zip]

Archive with 6 entries (6 files):
- Figure S1.tiff
- Figure S2.tiff
- Figure S3.tiff
- Table S1_20221205.pdf
- Table S2_20221205.xlsx
- Table S3_20221205.xlsx
