# Supplementary material for: Detection and Molecular Characterization of Giardia and Cryptosporidium spp. Circulating in Wild Small Mammals from Portugal
Source: Animals (Basel). 2023 Feb 1;13(3):515. doi: 10.3390/ani13030515 (PMC9913638; doi:10.3390/ani13030515)
Supplement: Supplementary file 1 [file animals-13-00515-s001.zip › Table S2_20221205.xlsx]

## Sheet: sheet1
Table S2. Accession numbers of nucleic acid sequences generated in the present study, their phylogenetic assignment and their highest identity sequence in BLAST.
		Cryptosporidium spp.				Giardia spp.
Rodent species	Isolate #	SSU rRNA	accession #	Phylogenetic assignment	accession No.	SSU rRNA	accession #	Phylogenetic assignment	accession No.	bg	accession #	Phylogenetic assignment	accession No.	gdh	accession #	Phylogenetic assignment	accession No.
			present study		Best Hit BLAST		present study		Best Hit BLAST		present study		Best Hit BLAST		present study		Best Hit BLAST
wood mouse (Apodemus sylvaticus)	10456					ssu10456	OP964746	Giardia microti	AY228333.1
wood mouse (Apodemus sylvaticus)	11012					ssu11012	OP964760	Giardia microti	AF006677.1
southwestern water vole (Arvicola sapidus)	10679					ssu10679	OP964749	Giardia microti	AF006676.1
southwestern water vole (Arvicola sapidus)	10698					ssu10698	OP964756	Giardia microti	KY114251.1
southwestern water vole (Arvicola sapidus)	10699					ssu10699	OP964754	Giardia microti	AY228333.1
southwestern water vole (Arvicola sapidus)	11368					ssu11368	OP964750	Giardia microti	AF006676.1	bg11368	OP963933	Giardia microti	MG677046.1	gdh11368	OP977985	Giardia microti	MG677091.1
southwestern water vole (Arvicola sapidus)	11384					ssu11384	OP964758	Giardia microti	AY228333.1
southwestern water vole (Arvicola sapidus)	11865					ssu11865	OP964751	Giardia microti	KY114317.1					gdh11865	OP977984	Giardia microti	MG677091.1
Cabrera's vole (Microtus cabrerae)	10896					ssu10896	OP964748	Giardia microti	AY228333.1	bg10896	OP963934	Giardia microti	MG676982.1
Cabrera's vole (Microtus cabrerae)	10997	/	ON960180	Cryptosporidium muris	MK982510.1
Lusitanian pine vole (Microtus lusitanicus)	10447					ssu10447	OP964743	Giardia microti	EU921647.1	bg10447	OP963935	Giardia microti	MG677046.1	gdh10447	OP977987	Giardia microti	MG677092.1
Lusitanian pine vole (Microtus lusitanicus)	10451					ssu10451	OP964755	Giardia microti	AY228333.1
Lusitanian pine vole (Microtus lusitanicus)	10483					ssu10483	OP964753	Giardia microti	KY114251.1
Lusitanian pine vole (Microtus lusitanicus)	10587					ssu10587	OP964747	Giardia microti	AY228333.1
Lusitanian pine vole (Microtus lusitanicus)	10991					ssu10991	OP964744	Giardia microti	EU921647.1
Lusitanian pine vole (Microtus lusitanicus)	11011					ssu11011	OP964741	Giardia microti	EU921647.1
Lusitanian pine vole (Microtus lusitanicus)	11389					ssu11389	OP964757	Giardia microti	KY114251.1
Algerian mouse (Mus spretus)	10423					ssu10423	OP964745	Giardia microti	AF006676.1	bg10423	OP963936	Giardia microti	MG676982.1	gdh10423	OP977988	Giardia microti	MG677075.1
Algerian mouse (Mus spretus)	10537					ssu10537	OP964759	Giardia microti	AF006677.1
Algerian mouse (Mus spretus)	10958	/	ON960179	Cryptosporidium muris	MK982510.1
Algerian mouse (Mus spretus)	11017					ssu11017	OP964752	Giardia microti	KY114251.1					gdh11017	OP977986	Giardia microti	MG677093.1
Algerian mouse (Mus spretus)	11467					ssu11467	OP964742	Giardia microti	EU921647.1
Algerian mouse (Mus spretus)	11258	/	ON960181	Cryptosporidium muris	MK982510.1
