# Supplementary material for: Detection and Molecular Characterization of Giardia and Cryptosporidium spp. Circulating in Wild Small Mammals from Portugal
Source: Animals (Basel). 2023 Feb 1;13(3):515. doi: 10.3390/ani13030515 (PMC9913638; doi:10.3390/ani13030515)
Supplement: Supplementary file 1 [file animals-13-00515-s001.zip › Table S3_20221205.xlsx]

## Sheet: Sheet 1 All host species 
	Table S3. Results of generalized linear mixed model (Intercept) and post hoc analyses (postHoc factor) showing the influence of small mammal species on the Giardia spp. infection probability (Sheet 1),
	the influence of habitats on the Giardia spp. infection probability of southwestern water voles (Arvicola sapidus) (Sheet 2) and Lusitanian pine voles (Microtus lusitanicus) (Sheet 3).
	The sampling units were incorporated as random factor in all models, habitats were precluded from the Sheet1-models.
	Parameter	Estimate	Std.Error	z-value	p-value
	Intercept	-3.29246	0.781305	-4.21405	<0.001
	postHoc factor Species
	Arvicola sapidus - Apodemus sylvaticus	7.44021	1.39607	5.32938	<0.001
	Crocidura russula - Apodemus sylvaticus	-15.5883	937.215	-0.0166326	1
	Microtus cabrerae - Apodemus sylvaticus	0.189919	1.0636	0.178562	0.999965
	Microtus lusitanicus - Apodemus sylvaticus	4.00955	0.840973	4.76775	<0.001
	Mus spretus - Apodemus sylvaticus	0.841673	0.922303	0.912578	0.926549
	Crocidura russula - Arvicola sapidus	-23.0285	937.216	-0.0245712	1
	Microtus cabrerae - Arvicola sapidus	-7.25029	1.38148	-5.24822	<0.001
	Microtus lusitanicus - Arvicola sapidus	-3.43066	1.22784	-2.79406	0.0432571
	Mus spretus - Arvicola sapidus	-6.59854	1.30029	-5.07466	<0.001
	Microtus cabrerae - Crocidura russula	15.7783	937.215	0.0168352	1
	Microtus lusitanicus - Crocidura russula	19.5979	937.215	0.0209108	1
	Mus spretus - Crocidura russula	16.43	937.215	0.0175307	1
	Microtus lusitanicus - Microtus cabrerae	3.81963	0.838074	4.55763	<0.001
	Mus spretus - Microtus cabrerae	0.651754	0.94099	0.692626	0.976975
	Mus spretus - Microtus lusitanicus	-3.16788	0.652828	-4.85254	<0.001

## Sheet: Sheet 2 Arvicola sapidus
	Table S3. Results of generalized linear mixed model (Intercept) and post hoc analyses (postHoc factor) showing the influence of small mammal species on the Giardia spp. infection probability (Sheet 1),
	the influence of habitats on the Giardia spp. infection probability of southwestern water voles (Arvicola sapidus) (Sheet 2) and Lusitanian pine voles (Microtus lusitanicus) (Sheet 3).
	The sampling units were incorporated as random factor in all models, habitats were precluded from the Sheet1-models.
	Parameter	Estimate	Std.Error	z-value	p-value
	Intercept	21.5661	6890.15	0.00312998	0.997503
	postHoc factor habitat
	pasture - agriculture	-18.0696	6890.15	-0.00262252	0.997908

## Sheet: Sheet 3 Microtus lusitanicus
	Table S3. Results of generalized linear mixed model (Intercept) and post hoc analyses (postHoc factor) showing the influence of small mammal species on the Giardia spp. infection probability (Sheet 1),
	the influence of habitats on the Giardia spp. infection probability of southwestern water voles (Arvicola sapidus) (Sheet 2) and Lusitanian pine voles (Microtus lusitanicus) (Sheet 3).
	The sampling units were incorporated as random factor in all models, habitats were precluded from the Sheet1-models.
	Parameter	Estimate	Std.Error	z-value	p-value
	Intercept	1.21512	0.586012	2.07354	0.0381222
	postHoc factor habitat
	pasture - olive grove	-0.671905	0.824545	-0.814881	0.690128
	shrubs - olive grove	-1.50735	1.08567	-1.3884	0.342316
	shrubs - pasture	-0.835448	1.15725	-0.721924	0.747338
